# Supplementary material for: 3DFI: a pipeline to infer protein function using structural homology
Source: Bioinform Adv. 2021 Nov 10;1(1):vbab030. doi: 10.1093/bioadv/vbab030 (PMC9162058; doi:10.1093/bioadv/vbab030)
Supplement: vbab030_Supplementary_Data [file vbab030_supplementary_data.zip]

Archive with 2 entries (2 files):
- Supplementary_Data_1_3DFI.pdf
- Supplementary_Data_2_3DFI.pdf
